# Supplementary material for: Blood pressure, plasma proteins, and cardiovascular diseases: a network Mendelian randomization and observational study
Source: Eur Heart J. 2025 Oct 9;47(3):331–42. doi: 10.1093/eurheartj/ehaf725 (PMC12807568; doi:10.1093/eurheartj/ehaf725)
Supplement: ehaf725_Supplementary_Data [file ehaf725_supplementary_data.zip]

Archive with 2 entries (2 files):
- Supplementary_Figures.docx
- Supplementary_Tables.pdf
